# Supplementary material for: Synthesis and Properties of a Novel Four-Coordinate 8-Hdroxy-Quinolate-Based Complex
Source: Int J Mol Sci. 2025 Oct 29;26(21):10528. doi: 10.3390/ijms262110528 (PMC12607314; doi:10.3390/ijms262110528)
Supplement: Supplementary file 1 [file ijms-26-10528-s001.zip]

Archive with 1 entries (1 files):
- ijms-3922431-supplementary.pdf
